# Supplementary material for: Repetitive transcranial magnetic stimulation alleviates neuropathic pain via microglial polarization by modulating the METTL3/NMDAR2B/NLRP3 pathway
Source: Front Immunol. 2026 Jan 26;16:1666920. doi: 10.3389/fimmu.2025.1666920 (PMC12883363; doi:10.3389/fimmu.2025.1666920)
Supplement: Supplementary file 3 [file DataSheet1.zip]

Archive with 32 entries (26 files):
- Original Images /
- Original Images /.DS_Store
- __MACOSX/Original Images /._.DS_Store
- Original Images /Rat/
- Original Images /BV2 Cells/
- Original Images /Rat/METTL3NMDAR2BYTHDF1.tif
- __MACOSX/Original Images /Rat/._METTL3NMDAR2BYTHDF1.tif
- Original Images /BV2 Cells/Sh:OE-NMDAR2B/
- Original Images /BV2 Cells/.DS_Store
- __MACOSX/Original Images /BV2 Cells/._.DS_Store
- Original Images /BV2 Cells/1Con2LPS3MS/
- Original Images /BV2 Cells/Sh:OE-METTL3/
- Original Images /BV2 Cells/Sh:OE-NMDAR2B/NMDAR2B.png
- __MACOSX/Original Images /BV2 Cells/Sh:OE-NMDAR2B/._NMDAR2B.png
- Original Images /BV2 Cells/Sh:OE-NMDAR2B/YTHDF1.png
- __MACOSX/Original Images /BV2 Cells/Sh:OE-NMDAR2B/._YTHDF1.png
- Original Images /BV2 Cells/Sh:OE-NMDAR2B/METTL3.png
- __MACOSX/Original Images /BV2 Cells/Sh:OE-NMDAR2B/._METTL3.png
- Original Images /BV2 Cells/1Con2LPS3MS/.DS_Store
- __MACOSX/Original Images /BV2 Cells/1Con2LPS3MS/._.DS_Store
- Original Images /BV2 Cells/1Con2LPS3MS/NMDAR2B.png
- __MACOSX/Original Images /BV2 Cells/1Con2LPS3MS/._NMDAR2B.png
- Original Images /BV2 Cells/1Con2LPS3MS/YTHDF1.png
- __MACOSX/Original Images /BV2 Cells/1Con2LPS3MS/._YTHDF1.png
- Original Images /BV2 Cells/1Con2LPS3MS/METTL3.png
- __MACOSX/Original Images /BV2 Cells/1Con2LPS3MS/._METTL3.png
- Original Images /BV2 Cells/Sh:OE-METTL3/NMDAR2B.png
- __MACOSX/Original Images /BV2 Cells/Sh:OE-METTL3/._NMDAR2B.png
- Original Images /BV2 Cells/Sh:OE-METTL3/YTHDF1.png
- __MACOSX/Original Images /BV2 Cells/Sh:OE-METTL3/._YTHDF1.png
- Original Images /BV2 Cells/Sh:OE-METTL3/METTL3.png
- __MACOSX/Original Images /BV2 Cells/Sh:OE-METTL3/._METTL3.png
